# Supplementary material for: Clinical Characteristics and Management of Patients Admitted to the Supportive Care Clinic and Predisposing Factors of Unplanned Hospital Readmission: Single-Center Experience
Source: J Clin Med. 2025 Apr 14;14(8):2679. doi: 10.3390/jcm14082679 (PMC12028016; doi:10.3390/jcm14082679)
Supplement: Supplementary file 1 [file jcm-14-02679-s001.zip]

Archive with 1 entries (1 files):
- jcm-3527151-supplementary.pdf
